# Supplementary material for: Impact of Preterm Birth on Neurodevelopmental Disorders in South Korea: A Nationwide Population-Based Study
Source: J Clin Med. 2022 Apr 28;11(9):2476. doi: 10.3390/jcm11092476 (PMC9099635; doi:10.3390/jcm11092476)
Supplement: Supplementary file 1 [file jcm-11-02476-s001.zip]

Archive with 1 entries (1 files):
- jcm-1617176-supplementary.pdf
